# Supplementary material for: Reported Availability, Additional Cost and Use of Methods to Limit Cross‐Contact of Gluten‐Free Foods in Restaurants in a Canadian Large Urban Centre
Source: J Hum Nutr Diet. 2026 Mar 31;39(2):e70239. doi: 10.1111/jhn.70239 (PMC13038819; doi:10.1111/jhn.70239)
Supplement: Supplementary file 1 — JHND_supplemental material_Winnipeg Restaurants. [file JHN-39-0-s001.xlsx]

## Sheet: Sheet1
Supplementary Table: Listing of Winnipeg restaurants with classifications
Artile Title: Reported availability, additional cost and use of methods to limit cross-contact of gluten-free foods in restaurants in a Canadian large urban centre
Journal Name: Journal of Human Nutrition and Dietetics
Resaurant Name	Address	Phone number	Website	Quick (QSR) or full service (FSR)	Local (L) or Chain (C )	cuisine
22 Pizza	3269 Portage Ave	204 940-7771	22 Pizza Winnipeg/Winnipeg Pizza Delivery/Carryout (pizza222.com)	QSR	L	Western
4 Seasons Chinese Food	10-35 Lakewood Blvd	204 254-2221	https://www.zomato.com/winnipeg-mb/4-seasons-winnipeg/menu	FSR	L	Chinese
888 Chinese Express	1163 Henderson Hwy	204 338-8882	888 Chinese Express	FSR	L	Chinese
99 Cent Pizza	503 Ellice Avenue	204 691-6622	99 Cent Pizza | Order pizza for delivery or pickup in Winnipeg! (99cent-pizza.com)	QSR	L	Western
A and V Drive Inn	1200 Chevrier Blvd	204-452-7540	http://avdrivein.ca/	QSR	L	Western
A Little Pizza Heaven	120 Osborne Street	204 777-5255	https://www.tastealittlepizzaheaven.com/menu	QSR	L	Western
A&W	170-393 Portage Ave	204-947-2102	https://web.aw.ca/en/home	QSR	C	Western
Affinity Vegetarian Garden	100-208 Edmonton Ave	204 943-0251	affinitygarden.com	FSR	L	Chinese
Agostino's Pizzeria	1771-F Ness Ave	204 832-8900	https://www.zomato.com/winnipeg-mb/agostinos-pizzeria-winnipeg	FSR	L	Western
Angelo's Chip Shop	902 Main St	204 582-2955	https://www.zomato.com/winnipeg-mb/angelos-chip-shop-winnipeg	QSR	L	Western
Applebee's	1598 Regent Ave W	204-668-9900	https://www.applebees.com/en	FSR	C	Western
Arabesque Hookah Café and Restaurant	201-659 Corydon Ave	204 615-5175	Menu | Arabesque Hookah Cafe and Restaurant (arabesquerestaurant.ca)	FSR	L	Middle Eastern
Asia City of Winnipeg	1941 Pembina Highway	204 275-2238	Asia City Asian Bistro & Express | Order Delivery & Pickup Online (asiacitybistro.com)	FSR	C	Chinese
Asian Hot Pot	740 Corydon Avenue	204 615-8878	Home - Asian Hot Pot (asianhotpotwinnipeg.com)	FSR	L	Chinese
Asoyama Japanese Restaurant	1717 Kenaston Blvd	204 487-4222	Home - Asoyama Japanese Restaurant in Winnipeg, MB (asoyamasushi.ca)	FSR	C	Japanese
Azalea Chinese Restaurant	1-600 Portage Ave	204 772-1248	Home - Azalea (azaleawinnipeg.com)	FSR	L	Chinese
Bailey's Restaurant and Lounge	185 Lombard Ave	204 944-1180	Seafood Winnipeg - Dinner Menu - Bailey's Restaurant & Lounge (baileysprimedining.com)	FSR	L	Western
Bangali Sweets and Restaurant	2985 Pembina Hwy	204 505-1786	https://www.zomato.com/winnipeg-mb/bangali-sweets-and-restaurant-winnipeg/menu	FSR	L	East Indian
Bangkok Thai Restaurant	100 Osborne St	204 474-0908	https://www.zomato.com/winnipeg-mb/bangkok-thai-restaurant-winnipeg/menu	FSR	L	Asian
Banh Mi Go	794 Sargent Avenue	204 775-3800		FSR	L	Asian
Banh Mi King Vietnamese Eatery	510 Portage Avenue	204 775-9323	Home - Banh Mi King (banhmikingwpg.com)	FSR	L	Asian
Bao House Asian Fusion Bistro	637 Corydon Ave	204 504-8383	Bao House Asian Fusion Bistro (637 Corydon Ave, Winnipeg, MB R3M 0W3, Canada) | Order Delivery & Take Out Online | SkipTheDishes	FSR	L	Asian
Bar Italia	737 Corydon Ave	204 452-1929	https://www.zomato.com/winnipeg-mb/bar-italia-winnipeg/menu	FSR	L	Western
Bar Red Sea	268 Portage Ave	204 691-9700	Bar Red Sea - Bar - Winnipeg, Manitoba - 166 Photos | Facebook	FSR	L	African
Baraka Pita Bakery	1783 Main St	204 334-2004	https://www.zomato.com/winnipeg-mb/baraka-pita-bakery-winnipeg/menu	FSR	L	Middle Eastern
Beaujena's French Table	302 Hamel Ave	204 233-4841	Menu | Beaujena's French Table	FSR	L	European
Beaurivage Bistro	788 Corydon Ave	204 691-6999	Beaurivage Bistro - Home - Winnipeg, Manitoba - Menu, Prices, Restaurant Reviews | Facebook	FSR	L	Middle Eastern
Bellamy's Restaurant	Unit 1-845 Dakota St	204-253-6335	https://bellamysrestaurant.ca	FSR	L	Mediterranean
Bellisimo Restaurant and Lounge	877 Waverley St	204 489-0495	Menu — Bellissimo Restaurant & Lounge - Winnipeg (bellissimo-restaurant.com)	FSR	L	Mediterranean
Ben and Florentine	155 Scurfield Blvd	204-615-5236	https://benetflorentine.com	FSR	C	Western
Bento Sushi Express	153-393 Portage Ave	204 415-5319	http://www.umisushiexpress.com/locations	FSR	C	Japanese
Bernstein's Deli	1-1700 Corydon Ave	204-488-4552	https://bernsteinsdeli.com	FSR	L	Western
Best Pizza and Donair	1469 Pembina Highway	204 275-0444	Best Pizza & Donair - Home - Winnipeg, Manitoba - Menu, Prices, Restaurant Reviews | Facebook	QSR	L	Western
Big Guy's Ranch and Saloon	16-200 Meadowood Dr	204-253-6569	http://www.bigguys.ca/	FSR	L	Western
Big Smoke Burger	555 Sterling Lyon Parkway	204-615-8817	https://bigsmokeburger.com	FSR	C	Western
Bimi Korean and Japanese Restaurant	1893 Grant Avenue	204 895-2464	Bimi Korean / Japanese Restaurant | Order Delivery & Pickup Online! (bimijapaneserestaurantwinnipeg.com)	FSR	L	Asian
Bindy's Caribbean Delights Eatery	151-1 Forks Market Rd	204 942-8409	Bindy's Caribbean Delights	FSR	L	Latin American
Binh An Restaurant	1076 Main St	204 582-6633	https://binhanrestaurant.com/	FSR	L	Asian
Bistro Dansk	63 Sherbrooke St	204 775-5662	http://bistrodansk.com/	FSR	L	European
Bistro on Notre Dame	784 Notre Dame Avenue	204 691-1515	https://www.bistroonnotredame.com/	FSR	L	Western
Block and Blade Restaurant and Bar	1100-50 Sage Creek Blvd	204-256-7625	https://www.theblockandblade.net/	FSR	L	Western
Blondie's Restaurant	1969 Main St	204-338-0185	https://www.blondiesrestaurant.com/	FSR	L	Western
Blufish Japanese Restaurant	179 Bannatyne Ave	204 779-9888	Blufish Sushi	FSR	L	Japanese
BMC Market	722 Osborne St	204 415-5192	Bmc Market (restaurantwebx.com)	FSR	L	Latin American
Bo Bo Chinese Restaurant	1422 Main St	204 582-3874	https://www.zomato.com/winnipeg-mb/bo-bo-chinese-restaurant-winnipeg/menu	FSR	L	Chinese
Bodegoes	102-211 Bannatyne Ave	204 956-2070	Street Food & Delivery Winnipeg | Bodegoes	FSR	C	Western
Bon Sushi	C13-201 Portage Ave	204 951-7885		FSR	L	Japanese
Bombay Tandoori Chicken and Pizza	14 Keewatin St	204 582-6666	https://www.bombaytandooriwpg.com/	QSR	L	East Indian
Bonfire Bistro	1433 Corydon Ave	204 487-4440	Menu | Bonfire Bistro - Ignite Your Passion for Food - Wood Fired Oven in Winnipeg	FSR	L	Mediterranean
Boogie's Diner & Sports Lounge	1155 Main St	204-586-6599	https://www.boogiesdiner.org/	FSR	L	Western
Boston Pizza	2517 Portage Ave	204-925-4101	https://bostonpizza.com/en/index.html	FSR	C	Western
Boun's Asian Restaurant	4-208 Marion St	204 231-3005	https://www.zomato.com/winnipeg-mb/bouns-asian-restaurant-winnipeg/menu	FSR	L	Asian
Browns Socialhouse	2419 Main St	204-336-0516	https://brownssocialhouse.com	FSR	C	Western
Buccacino's	155 Osborne St	204-330-3722	Buccacino's	FSR	L	Mediterranean
Buffet Square	8-2188 McPhillips St	204 632-7333	Food | Buffet Square	FSR	L	Asian
Burger Factory	1600 Regent Avenue W	204 668-6881	.	FSR	C	Western
Burger King	244 Osborne St	204-987-8433	https://www.burgerking.ca	QSR	C	Western
Burrito Del Rio Taqueria	433 River Ave	204 415-5600	https://www.zomato.com/winnipeg-mb/burrito-del-rio-taqueria-winnipeg/menu	FSR	L	Latin American
Burrito Splendido	4-3380 Portage Ave	204 885-3889	Burrito Splendido - Our Food	FSR	C	Latin American
Café 22	823 Corydon Ave	204 989-5119	Homepage | Cafe22	FSR	L	Mediterranean
Café Carlo	B-243 Lilac St	204-477-5544	https://cafecarlo.com/	FSR	L	Western
Café Lemon Tree	1631 St. Mary's Road	204 691-2454	Home - Cafe Lemon Tree (cafelemontreewpg.com)	FSR	L	Asian
Calabria Market and Fine Wines	139 Scurfield Blvd	204 487-7300	Pizza – Calabria Market & Fine Wines	FSR	L	Mediterranean
Candy's Fried Chicken	2231 Henderson Hwy	204-338-7859	Candy's Chicken - Home - Winnipeg, Manitoba - Menu, Prices, Restaurant Reviews | Facebook	QSR	L	Western
Canton Food Gallery	1111 Logan Ave	204 786-8860	Canton Menu Finalized - Google Docs	FSR	L	Chinese
Capitol Grill and Bar	3116 Roblin Blvd	204-615-3116	https://capitalwinnipeg.com	FSR	L	Western
Carlos and Murphy's	129 Osborne St	204 284-3510	https://www.zomato.com/winnipeg-mb/carlos-murphys-winnipeg/menu	FSR	L	Latin American
Carnaval Brazilian BBQ	100-270 Waterfront Dr	204 505-0945	https://www.zomato.com/winnipeg-mb/carnaval-brazilian-bbq-winnipeg/menu	FSR	L	Latin American
Cathay House	1631 Regent Avenue W	204 669-1015	Cathay Garden | Order Deliver or Pickup From The Best Chinese Restaurant in Winnipeg (cathay-garden.com)	FSR	L	Chinese
Chaise Café & Lounge	271 Provencher Blvd	204-504-4012	https://www.chaisecafe.com/	FSR	L	Western
Charisma of India	83 Sherbrooke St	204 222-7878	Menu – Charisma Of India	FSR	L	East Indian
Charlee's Restaurant & Lounge	185 Stadacona St	204-663-6484	https://www.charleeswpg.com/	FSR	L	Western
Cherry Creek Café and Bar	Portage Place Shopping Ctr, 393 Portage Ave	204 947-2233	https://www.cherrycreekrestaurant.ca/	FSR	L	Asian
Chester Fried Chicken	393 Portage Ave	204-943-7600	https://www.chesterfriedportagewinnipeg.com/	QSR	C	Western
Chew	91 Albert St	204 667-2439	Chew (chewcatering.ca)	FSR	L	European
Chicago Phil's Pizza and Panzerotti	70 Donald Street	204 942-3500	Home - Chicago Phil's Pizza & Panzerotti	QSR	L	Western
Chicken Chef	6-276 Marion St	204-231-2433	https://www.chickenchef.com/locations/marion-street-winnipeg/	FSR	C	Western
Chicken Delight	280 St Anne's Rd	204-982-1305	https://chickendelight.com	QSR	C	Western
China City	1811 Portage Avenue	204 415-1103	China City | Chinese cuisine - Winnipeg, Canada (chinacitywinnipeg.ca)	FSR	L	Chinese
China Garden	2740 Pembina Hwy	204 261-3411	https://www.chinagardenwpg.com/	FSR	L	Chinese
Chios Family Restaurant	22-65 The Promenade	204-942-5497	https://sites.google.com/site/chiosrestaurant/	FSR	L	Western
Chiu's Restaurant	400 Tache Ave	204 237-5777	.	FSR	L	Asian
Chosabi Asian Eatery	Unit A - 100 King Street	204 615-8338	Menu — CHOSABI	FSR	C	Asian
Choy's Chinese Food	110 Regent Ave E	204 222-2005	Choys > Homepage Menu > Menu	FSR	L	Chinese
Cibo Waterfront Café	339 Waterfront Dr	204 594-0339	https://www.cibowaterfrontcafe.com/	FSR	L	Mediterranean
Cilantros Restaurant	725 Gateway Rd	204-669-9157	http://cilantrosrestaurant.ca/	FSR	L	East Indian
Cindy's Burgers and Subs	904 Portage Ave	204-779-1136		QSR	L	Western
City Pizza	749 Ellice Ave	204 779-3408	City Pizza Menu, Menu for City Pizza, West End, Winnipeg (zomato.com)	QSR	L	Western
Clay Oven	240-1600 Kenaston Blvd	204 888-2529	https://www.clayoven.ca/	FSR	C	East Indian
Clementine	123 Princess St	204-942-9497	http://clementinewinnipeg.com/	FSR	L	Western
Close Company	256 Stafford St	204-691-7788	https://close.company	FSR	L	Western
Clubhouse Pizza	535 Osborne St	204-284-1212	https://www.clubhousepizza.ca/	QSR	L	Western
Coconut Island Thai Cuisine	1607 Pembina Hwy	204 615-8288	Coconut Island Thai Cuisine - Winnipeg, MB - Menu	FSR	L	Asian
Coen Sushi	2-871 Waverley Street	204 415-3474	Coen Sushi | 871 Waverley St (wixsite.com)	FSR	L	Japanese
Colosseo Ristorante Italiano	670 Corydon Ave	204 284-4977	http://colosseo.ca/	FSR	L	Mediterranean
Comodo Chinese Restaurant	797 McLeod Ave	204 663-9333	https://www.zomato.com/winnipeg-mb/comodo-chinese-restaurant-winnipeg	FSR	L	Chinese
Confusion Corner Bar & Grill	500 Corydon Ave	204-284-6666	https://www.ccdrinksandfood.com/	FSR	L	Western
Cookatoo's Restaurant and Lounge	1069 Sargent Ave	204 505-4699	Home - Cookatoo's Restaurant & Lounge	FSR	L	Asian
Copper Chimney	1070 St Mary's Rd	204 691-5777	https://www.zomato.com/winnipeg-mb/copper-chimney-st-vital/menu	FSR	L	Chinese
Cora Breakfast & Lunch	840 Waverley St	204-928-1200	https://www.chezcora.com/en	FSR	C	Western
Cork and Flame	3106 Portage Ave	204-221-2777	https://corkandflame.ca	FSR	L	Western
Corrientes Argentine Pizzeria	137 Bannatyne Avenue	204 219-5398	South American Cuisine | Corrientes Argentine Pizzeria | Downtown	FSR	L	Latin American
Crust Pizzeria	1485 Portage Avenue	204 289-1105	Crust Pizzeria - Home - Winnipeg, Manitoba - Menu, Prices, Restaurant Reviews | Facebook	QSR	L	Western
Crystal Bay Restaurant	1-1100 Waverley St	204 284-4715	Crystal Bay Menu, Menu for Crystal Bay, River Heights, Winnipeg (zomato.com)	FSR	L	Chinese
Dad's Family Restaurant	145 St Anne's Rd	204-257-7500	https://www.dadsfamilyrestaurant.com/	FSR	L	Western
Dairi-Wip Drive-In	383 Marion St	204-233-5144	https://www.dairiwip.ca/	QSR	L	Western
Dairy Delight	467 St Anne's Rd	204-255-4945	https://www.zomato.com/winnipeg-mb/dairy-delight-winnipeg/menu	QSR	L	Western
Dairy Maid and Deli	Unit 19-1391 St James St	204-453-5461	https://dairymaid.ca	FSR	L	Western
Dalat Restaurant	2-1170 Taylor Ave	204 895-8585	Dalat Restaurant - Home - Winnipeg, Manitoba - Menu, Prices, Restaurant Reviews | Facebook	FSR	L	Chinese
Dal's Drive Inn	701 Regent Ave W	204-222-4255	https://dalsrestaurant.ca	FSR	L	Western
Daly Burgers	619 Corydon Ave	204-284-4944	http://www.dalyburgers.com/	QSR	L	Western
Dancing Noodle	1393 Pembina Highway A	204 691-0205	Dancing Noodle (1393a Pembina Hwy, Winnipeg, MB R3T 2B8, Canada) | Order Delivery & Take Out Online | SkipTheDishes	FSR	L	Chinese
De Luca's	956 Portage Ave	204 774-7617	Menu - DeLuca's	FSR	L	Mediterranean
Deen's Caribbean Restaurant and Patio	205 Marion St	204 233-2208	https://www.zomato.com/winnipeg-mb/deens-caribbean-restaurant-patio-winnipeg/menu	FSR	L	Latin American
Deer and Almond	85 Princess St	204 504-8562	https://www.zomato.com/winnipeg-mb/deer-almond-winnipeg/menu	FSR	L	European
Delicious Pizza and Wings	2A 2140 McPhillips St	204 505-3003	https://www.delicious-pizza-wpg.com/	QSR	L	Western
Delicious Vegetarian Restaurant	1467 Pembina Highway	204 477-1530	https://www.zomato.com/winnipeg-mb/delicious-vegetarian-restaurant-winnipeg/menu	FSR	L	Chinese
Desi Pizza and Curries chain	849 Henderson Hwy	204 504-7100	Desi Pizza & Curries | Order Delivery & Pickup Online! (desipizzaandcurries.com)	FSR	L	East Indian
Diana's Cucina and Lounge	730 St Anne's Rd Ste Q-R	204 691-2828	Diana's Cucina & Lounge (securebrygid.com)	FSR	L	Mediterranean
Dim Sum Kingdom	1-2667 Pembina Hwy	204 -269-7799	.	FSR	L	Chinese
Diner's Choice	470 Osborne St	204 452-7915	http://dinerschoicewpg.com/	FSR	L	Chinese
Ding Ho Chinese Restaurant	497 William Ave	204 783-4527	.	FSR	L	Chinese
D-Jay's Restaurant Ichabod's Lounge & Patio	3354 Portage Ave	204-888-3361	http://djaysrestaurant.com/	FSR	L	Western
Dominos	468 Osborne St	204 615-5559	https://www.dominos.ca/en/pages/order/#!/section/Food/category/AllEntrees/	QSR	C	Western
Double Greeting Chinese Snack House	355 McDermot Avenue	204 956-1383	.	FSR	L	Chinese
Dowon Chinese and Korean Restaurant	A-1480 Pembina Hwy	204 477-4701	https://www.zomato.com/winnipeg-mb/dowon-chinese-korean-restaurant-winnipeg/menu	FSR	L	Asian
Dragon Palace	3060 Portage Ave	204 831-7727	https://www.zomato.com/winnipeg-mb/dragon-palace-winnipeg/menu	FSR	L	Chinese
Dwarf No Cachette Café and Gift	157 Provencher Boulevard	204 691-9950	Dwarf no Cachette Cafe & Gift - Home - Winnipeg, Manitoba - Menu, Prices, Restaurant Reviews | Facebook	FSR	L	Japanese
Earls	191 Main St	204-989-0103	https://www.earls.ca/	FSR	C	Western
East India Company Pub and Eatery	349 York Ave	204 947-3097	Winnipeg Restaurant Menu (eastindiaco.com)	FSR	C	East Indian
East Ocean Restaurant	350 Hargrave St	204 947-0808	https://www.zomato.com/winnipeg-mb/east-ocean-restaurant-winnipeg/menu	FSR	L	Chinese
Eat On Samosa	2810 Pembina Hwy	204 338-2800	Home | Eat On Samosa	FSR	L	East Indian
Elements	599 Portage Ave	204 786-9237	Elements | Facebook	FSR	L	African
Elephant and Castle Pub and Restaurant	350 St Mary Ave	204 942-5555	Locations | Elephant & Castle	FSR	C	European
Emerald Palace	704 Sargent Ave	204 788-4573	https://www.zomato.com/winnipeg-mb/emerald-palace-winnipeg/menu	FSR	L	Chinese
Empress of China	1050 Henderson Hwy	204 334-9700	Home - Empress Of China - 1050 Henderson Highway - Winnipeg Manitoba	FSR	L	Chinese
Enoteca	1670 Corydon Ave	204-487-1529	https://maque.ca/	FSR	L	Western
Evergreen Restaurant	331 Pembina Hwy	204 453-4679	Evergreen Restaurant (331 Pembina Hwy, Winnipeg, MB R3L 2E3, Canada) | Order Delivery & Take Out Online | SkipTheDishes	FSR	L	Chinese
Falafel Place	1101 Corydon Ave	204 489-5811	Home - Falafel Place (falafelplacewinnipeg.com)	FSR	L	Middle Eastern
Famena's Famous Roti/Curry	295 Garry St	204 414-9040	https://www.zomato.com/winnipeg-mb/famenas-famous-roti-curry-downtown/menu	FSR	L	East Indian
Famous Daves	Unit 70-11 Reenders dr	204-504-7200	https://famousdaves.com	FSR	C	Western
Fatburger & Buffalo's Express	640 Sterling Lyon Parkway	204-453-2428	https://locations.fatburger.com/canada/mb/winnipeg/640-sterling-lyon-parkway-1	QSR	C	Western
Feast Café Bistro	587 Ellice Ave	204-691-5979	https://feastcafebistro.com	FSR	L	Western
Fionn MacCools	1180 Grant Ave	204 800-6045	Menu | Fionn MacCool's	FSR	C	European
Five Guys	1575 Regent Ave	204-661-5555	https://www.fiveguys.ca/Menu	QSR	C	Western
Five Spice	295 Nairn Ave	204 668-8887	https://www.zomato.com/winnipeg-mb/five-spice-winnipeg/menu	FSR	L	Chinese
Flea Whiskey's	601 Erin St	204 775-2727	Flea-Whiskey's Billiards and Cafe Winnipeg	FSR	L	Western
Flying Pizza	400 Edison Ave	204 940-7772	https://www.flyingpizzaek.com/	QSR	L	Western
Fong Yinh	19 McPhillips St	204 772-1602		FSR	L	Asian
Foody Goody	1530 Regent Ave W	204 669-5800		FSR	C	Chinese
Forth	171 McDermot Ave	204-505-7073	https://forth.ca	FSR	L	Western
Fortune Cooking	1045 St. James Street	204 774-7888	Fortune Cooking	FSR	L	Chinese
Frank's Pizza	2450 Main St	204 338-7922	http://frankspizza.ca/winnipeg-pizza-menu.html	QSR	C	Western
Fu Lin Chinese Restaurant	956 St. Mary's Rd	204-615-5126	Great Stuff Deli Catering - http://www.greatstuffdeli.ca. (googlebycity.com)	FSR	L	Chinese
Fusian Sushi	125-1 Forks Market Rd	204 227-9298	Fusian Sushi - Winnipeg, Manitoba - Menu, Prices, Restaurant Reviews | Facebook	FSR	C	Japanese
Fusion Grill	550 Academy Rd	204-489-6963	https://www.fusiongrill.mb.ca/	FSR	L	Western
Gangnam Sushi	290 Selkirk Avenue	204 414-1213	Gangnam Sushi | Order Delivery & Pickup Online! (gangnam-sushi.com)	FSR	L	Japanese
Garwood Grill	435 Pembina Hwy	204-453-3012	https://www.facebook.com/pages/Garwood-Grill/133038096720332	FSR	L	Western
George's Burgers and Subs	1141 St. Mary's Rd	204 257-3856	https://www.georgesburgersandsubs.ca/	FSR	L	Western
Get 'N Go Pizza and Wings	1-271 Grassie Blvd	204 663-7777	http://www.getngopizzaandwings.ca/menu.html	FSR	C	Western
Ginza Sushi	Unit E, 27 Red River Boulevard West	204 338-9999	Ginza Sushi - Home - Winnipeg, Manitoba - Menu, Prices, Restaurant Reviews | Facebook	QSR	L	Japanese
Gohe Ethiopian Restaurant	595 Notre Dame Ave	204 414-1529	Order Gohe Ethiopian Restaurant Delivery Online | Winnipeg | Menu & Prices | Uber Eats	FSR	L	African
Gojo Ethiopian Restaurant	533 Sargent Ave	204 615-0785	Gojo Restaurant (533 Sargent Ave) | Order Delivery & Take Out Online | SkipTheDishes	FSR	L	African
Golden Chopstick	296 St Anne St	204 254-6924	https://www.zomato.com/winnipeg-mb/golden-chopstick-winnipeg/menu	FSR	L	Chinese
Golden Dragon Restaurant	341 Henderson Hwy	204 668-2647	Golden Dragon Restaurant (goldendragondelivery.ca)	FSR	L	Chinese
Golden Elephant Vietnamese and Thai Cuisine	635 Pembina Hwy	204 414-8366	Golden Elephant Vietnamese & Thai Cuisine - Home - Winnipeg, Manitoba - Menu, Prices, Restaurant Reviews | Facebook	FSR	L	Asian
Golden Loong	2237 Pembina Highway	204 504-6766	Golden Loong (2237 Pembina Hwy, Winnipeg, MB R3T 2H1, Canada) | Order Delivery & Take Out Online | SkipTheDishes	FSR	L	Chinese
Gondola Pizza	230-4910 Roblin Blvd	204-837-9999	http://gondola-pizza.com/	QSR	C	Western
Good Earth	1849 Portage Avenue	204 889-8880	Good Earth Restaurant	FSR	L	Chinese
Good Fortune Restaurant	110-1100 Concordia Ave	204 667-3447	https://www.zomato.com/winnipeg-mb/good-fortune-winnipeg/menu	FSR	L	Chinese
Grace Café	2207 Henderson Hwy	204 338-2229	Grace Cafe	FSR	L	Western
Great World Restaurant	1779 Portage Ave	204 885-6980	Great World Restaurant	FSR	L	Chinese
Greenish	206-350 Portage Ave	204 960-0618	Greenish Sushi (350 Portage Ave) | Order Delivery & Take Out Online | SkipTheDishes	FSR	L	Asian
Ha Long Bay Restaurant	772 Notre Dame Ave	204 775-5777	HOME | Mysite 1 (wixsite.com)	FSR	L	Chinese
Hai Shang	2991 Pembina Highway	204 505-1887	Hai Shang (restaurantwebx.com)	FSR	L	Chinese
Harman's Café	570 Sargent Ave	204 774-6997	https://www.zomato.com/winnipeg-mb/harmans-cafe-winnipeg/menu	FSR	L	African
Harvey's	1970 Wellington Ave	204-788-1012	https://www.harveys.ca/	QSR	C	Western
Hat Tricks Sports Bar and Grill	3740 Portage Ave	204-837-5831	https://hattricks.ca	FSR	L	Western
Hawaii Kai	104-333 St Mary Ave	204 998-7998	https://www.zomato.com/winnipeg-mb/hawaii-kai-3-downtown/menu	QSR	L	Asian
Henderson Burger & Subs	212 Henderson Hwy	204-669-4805	https://www.facebook.com/HendersonBurgers/	QSR	L	Western
Hi-Ball Restaurant	421 Academy Rd	204 488-4487	https://hiball-restaurant.business.site/	FSR	L	Chinese
Homer's Restaurant Winnipeg	520 Ellice St	204 788-4858	Takeout | Winnipeg Greek Restaurant | Family owned Homers Restaurant	FSR	L	Mediterranean
Honba Sushi	65 Goulet St	204 237-0001	https://www.zomato.com/winnipeg-mb/honba-sushi-winnipeg/menu	FSR	L	Japanese
Hong Du Kkae	2241 Pembina Hwy	204 219-0025	https://www.zomato.com/winnipeg-mb/hong-du-kkae-winnipeg/menu	FSR	L	Asian
Hong Hing	685 Ellice Ave	204 774-2754	Menu at Hong Hing restaurant, Winnipeg (restaurantguru.com)	FSR	L	Chinese
Hooters	1501 St. Matthews Ave	204-774-9464	https://hooters.ca/winnipeg/	FSR	C	Western
Hsieh Family Restaurant	H-230 Dalhousie Dr	204 275-8215	Hsieh Family Restaurant | Order Delivery & Pickup Online!	FSR	L	Chinese
Huang Pu River Restaurant	2-1875 Pembina Hwy	204 261-4407	https://www.zomato.com/winnipeg-mb/huang-pu-river-restaurant-winnipeg/menu	FSR	L	Chinese
Humpty's Family Restaurant	2-4900 McGillivray Blvd	204 895-0007	Humpty's Restaurants	FSR	C	Western
Hung's Garden Chinese Food Restaraunt	1565 Regent Ave W	204 668-0054	http://hungsgarden.ca/menu_march2021.jpg	FSR	L	Chinese
Hy's Steakhouse & Cocktail Bar	1 Lombard Pl	204-942-1000	https://hyssteakhouse.com/	FSR	C	Western
Ichiban Japanese Steakhouse	189 Carlton Street	204 925-7400	Celebrate with us at Ichiban Japanese Steak House (lakeviewhotels.com)	FSR	L	Japanese
Idol Asian Cuisine	1910 Pembina Hwy	204 269-6688	https://www.zomato.com/winnipeg-mb/idol-asian-cuisine-winnipeg/menu	FSR	L	Asian
IGI BBQ and Sushi Bistro	10-1875 Pembina Hwy	204 477-9909	IGI BBQ & SUSHI BISTRO – Winnipeg Favorite All You Can Eat (igi-sushi.com)	FSR	L	Japanese
India Palace Express	3128 Portage Ave	204 774-6061	India Palace Express	QSR	C	East Indian
Indian Pavilion	615 Sargent Ave	204 615-0818	Indian Pavilion Restaurant & Bar (615 Sargent Ave) | Order Delivery & Take Out Online | SkipTheDishes	FSR	L	East Indian
Inferno's Bistro	32 Des Meurons St	204 262-7400	InFerno's Bistro - Menu	FSR	L	European
Ingko Sushi	102-2565 Portage Ave	204 415-6028	https://www.zomato.com/winnipeg-mb/ingko-sushi-winnipeg/menu	FSR	L	Japanese
Ivory Restaurant	141 Donald St	204 944-1600	Ivory Restaurant	FSR	L	East Indian
Izakaya Edokko Inc (new name: Edokko Japanese Food)	532 Waterloo St.	204 306-3333	Izakaya Edokko Delivery in Winnipeg - Delivery Menu - DoorDash	FSR	L	Japanese
Izumi Sushi	14-1530 Regent Ave W	204 888-8668	Izumi Sushi - DNU (1530 Regent Ave W) | Order Delivery & Take Out Online | SkipTheDishes	FSR	L	Japanese
Jade Chopstix	276 McPhillips Street	204 415-7838	Izumi Sushi - DNU (1530 Regent Ave W) | Order Delivery & Take Out Online | SkipTheDishes	FSR	L	Chinese
Jade Inn	535 Osborne St	204 474-2397	https://www.zomato.com/winnipeg-mb/jade-inn-winnipeg	FSR	L	Chinese
Jas Indian Cuisine	1825 Inkster Blvd	204 694-1000	Menu | Jas Indian Cuisine	FSR	L	East Indian
JC's Tacos and More	187 Henderson Hwy	204 414-9187	MENU | jcstacosandmore	FSR	L	Latin American
Jeffrey's Restaurant	1420 Henderson Hwy	204-338-7398	https://www.jeffreysrestaurant.biz/	FSR	L	Western
Jimmy The Greek	1225 St Mary's Rd	204 256-7325	Order Jimmy the Greek (St. Vital Centre) Delivery Online | Winnipeg | Menu & Prices | Uber Eats	FSR	L	Mediterranean
Joey Restaurants	1550 Kenaston Blvd	204-477-5639	https://joeyrestaurants.com/location/joey-kenaston	FSR	C	Western
Joey's Only Seafood	162-393 Portage Ave	204-943-7600	https://joeys.ca/	FSR	C	Western
Johnny G's Restaurant	172 Main St	204-943-1072	https://johnnygs.ca/	FSR	L	Western
Johnny's Maples Pizza and Restaurant	670 Sheppard St	204 633 2718	https://www.bing.com/search?q=johnny+maples+restaurant+menu+winnipeg&form=PRCAEN&httpsmsn=1&msnews=1&refig=77ff3e9d5c1849c4a4ff0e7e0e852604&sp=-1&pq=johnny+maples+restaurant+menu+winnipeg&sc=0-38&qs=n&sk=&cvid=77ff3e9d5c1849c4a4ff0e7e0e852604	FSR	L	Western
Johnny's Marion Restaurant	382 Marion St	204-237-6219	https://johnnymarion.com	FSR	L	Western
Jollibee	1406 Ellice Ave	204 772-6701	Jollibee Canada	QSR	C	Asian
Jumbo Supreme 3 for 1 Pizza Ltd	1-555 Balmoral St	204 982-6900	https://www.jumbopizzawinnipeg.com/	QSR	L	Western
Junior's Restaurant	785 St. Mary's Rd	204-256-6571	https://www.juniorswinnipeg.com/	QSR	L	Western
Juvian's Restaurant	506 Notre Dame Ave	204 589-0002	Juvian's – Filipino Restaurant (juviansrestaurant.ca)	FSR	L	Asian
Kai Ping Restaurant	2-1670 Corydon Ave	204 488-8286	KAI PING RESTAURANT, Winnipeg - Updated 2021 Restaurant Reviews, Photos & Phone Number - Tripadvisor	FSR	L	Chinese
Kai Sushi	680 Elizabeth Rd	204 691-3651	https://www.zomato.com/winnipeg-mb/kai-sushi-winnipeg/menu	FSR	L	Japanese
Kalan Restaurant	1449 Arlington Ave	204 586-1449	https://www.zomato.com/winnipeg-mb/kalan-restaurant-winnipeg/menu	FSR	L	Asian
Kay's Delicatessen	339 William Ave	204-949-0424	https://kaysdeliwinnipeg.wordpress.com	FSR	L	Western
Kazoku Restaurant	30-2583 Pembina Hwy	204 269-0042	https://www.skipthedishes.com/kazoku-restaurant/	FSR	L	Japanese
Keewatin Pizza	115 Keewatin St	204 615-5050	https://www.skipthedishes.com/keewatin-pizza-winnipeg	QSR	L	Western
Kendel's Diner	1157 McLeod Ave	204-667-6021	https://kendels-restaurant.business.site/	FSR	L	Western
Kenko Niwa	631 Corydon Ave	204 452-3656	.	FSR	L	Japanese
Ken's Restaurant	333 Ellice Avenue	204 943-1062	Ken's Restaurant - 溫尼伯的中式餐廳 (business.site)	FSR	L	Chinese
KFC	1651 Regent Ave W	204-987-8207	https://www.kfc.ca/store/1651-regent-ave-winnipeg	QSR	C	Western
KG Saigon	840 Sargent Ave	204 783-3482	www.kgsaigon.shawbiz.ca	FSR	L	Asian
Khanh Hoa	834 Notre Dame Avenue	204 504-7688	https://www.zomato.com/winnipeg-mb/khanh-hoa-west-end	FSR	L	Asian
Khan's Eatery	789 Ellice Ave	204-775-5555	https://www.zomato.com/winnipeg-mb/khans-eatery-winnipeg	QSR	L	Western
Khao Restaurant	625 Portage Ave	204-615-6590	Home | khaorestaurant (khaohouse.com)	FSR	L	Asian
Ki Sushi	107-1100 Concordia Ave	204 414-9266		FSR	L	Japanese
Kim Chi Korean Delight	1485 Portage Ave	204 775-8981	http://www.kimchidelight.com/en/menu.html	FSR	C	Asian
Kimbaek Restaurant	193 Isabel St	204 942-1833	http://www.kimbaekkorean.com/	FSR	L	Asian
Kimchi Sushi	14-998 Keewatin St	204 694-1269	Home - Kimchi Sushi (kimchisushiwinnipeg.com)	FSR	C	Japanese
Kiwa Korean Cuisine Restaurant	10-2077 Pembina Highway	204 261-3131	Kiwa Korean Cuisine Restaurant | Order Delivery & Pickup Online	FSR	L	Asian
KL Sushi	1100 Concordia Avenue	204 414-9266	KL Sushi - Sushi Restaurant in Winnipeg (business.site)	FSR	L	Japanese
Kokeb Restaurant	266 Edmonton St	204 784-9267	https://www.zomato.com/winnipeg-mb/kokeb-restaurant-winnipeg/menu	FSR	L	African
Komodo Restaurant	1031 Autumnwood Drive	204 253-3678	Komodo Chinese Restaurant - 1031 Autumnwood Dr, Winnipeg - Full Menu and Reviews (cafecityguide.website)	FSR	L	Chinese
Koya Japan	St. Vital Centre, 147-1225 St-Mary's Road	204 254-3340	Koya – Koya Japan	FSR	C	Japanese
Kristina's on Corydon	761 Corydon Ave	204 453-1241	Kristina's on Corydon • Greek Mediterranean • Wine • Cocktails (kristinasrestaurant.com)	FSR	L	Mediterranean
Kum Koon Garden	257 King St	204 943-4655	Menu — Kum Koon Garden	FSR	L	Chinese
Kung Pao Wok	FC5 1225 St Mary's Rd	204 253-2868	Order Kung Pao Wok (Kildonan Pl) Delivery Online | Winnipeg | Menu & Prices | Uber Eats	FSR	C	Chinese
Kyu Bistro	185 Isabel Street	204 504-8999	Home | Kyu Bistro	FSR	L	Japanese
Kyu Bochi	870 Logan Ave	204 832-7192	kyu-bochi.com	FSR	L	Asian
Kyu Grill	1 Forks Market Rd	204 615-8828	Home | Kyugrill.com	FSR	C	Japanese
La Fiest Cafecito	Unit M 730 St Anne's Rd	204 257-7108	https://www.zomato.com/winnipeg-mb/la-fiesta-cafecito-winnipeg/menu	FSR	L	Latin American
La Merage	99 Isabel St	204 943-2285	.	FSR	L	Asian
La Pampa Empanadas Gourmet	10-1604 St Mary's Rd	204 615-8969	Empanadas | La Pampa - Empanadas Gourmet | Manitoba	QSR	C	Latin American
La Roca	155 Smith St	204 615-9605	La Roca | Winnipeg's Premium Mexican Loung	FSR	L	Latin American
La Scala Café	725 Corydon Ave	204 474-2750	Cafe La Scala - Winnipeg - Winnipeg, MB | OpenTable	FSR	L	Mediterranean
L'Arche Tova Café	119 Regent Ave W	204-421-9388	https://larchetovacafe.com	FSR	L	Western
Laura's Homestyle Dining & Catering	1313 Border Street	204 632-8600	Laura's Homestyle Dining & Catering - Best Restaurant with True Home made Food (business.site)	FSR	L	Western
Le Garage Café	166 Provencher Blvd	204-237-0737	https://legaragewpg.com	FSR	L	Western
Legends	2727 Portage Ave	204-888-2682	https://www.zomato.com/winnipeg-mb/legends-winnipeg	FSR	L	Western
Les Saj	1038 St James St	204 219-8939	Menu – Lessaj Restaurant	FSR	L	Middle Eastern
Le's Subs	1887 Portage Ave	204 779-5678	le's subs winnipeg - Bing	QSR	L	Asian
Lexy's Restaurant	635 Pembina Hwy	204-453-8247	https://www.zomato.com/winnipeg-mb/lexys-restaurant-winnipeg	FSR	L	Western
Little Bones Wings	123 Regent Ave W	204-777-2663	https://littlebones.business.site	QSR	L	Western
Little Caesars	190-1600 Kenaston Blvd	204 487-8012	https://www.skipthedishes.com/little-caesars-kenaston-boulevard?gclid=EAIaIQobChMI5cTv6aua8QIVOG1vBB1RaAeYEAAYASAAEgIdRvD_BwE&gclsrc=aw.ds#Create%20Your%20Own%20Pizza	QSR	C	Western
Little Korea	319 Ellice Ave	204 783-5188	Little Korea (519 Ellice Ave) | Order Delivery & Take Out Online | SkipTheDishes	FSR	L	Asian
Local Public Eatery	274 Garry St	204 557-1729	Local Public Eatery | Locations | Garry St | Winnipeg	FSR	C	Latin American
Logan Corner Restaurant	257 Logan Avenue	204 957-7288	Home - Logan Corner Restaurant	FSR	L	Chinese
Lucky Koi Express Chinese restaurant	1100 Portage Ave	204 943-9933	LUCKY KOI EXPRESS CHINESE RESTAURANT	FSR	L	Chinese
Luigi's Restaurant and Catering	1497 Erin St	204 783-5295	Dinner Menu Delivery » Luigi's Cadillac Catering » Winnipeg, MB	FSR	L	Mediterranean
Magic Sushi 2 (Now called Honu Poké)	2539 Main Street	204 202-1937	Magic Sushi Winnipeg – Magic Sushi Restaurant	FSR	C	Japanese
Magic Sushi and Wok	272 McPhillips St	204 772-0016	https://www.zomato.com/winnipeg-mb/magic-sushi-wok-winnipeg/menu	FSR	L	Japanese
Magic Thailand	842 Logan Avenue	204 774-0839	Magic Thailand - The Best Restaurant Ever! (letseat.at)	FSR	L	Asian
Mama Nor's Kitchen	642 Leila Ave	204 691-6363	Mama Nors' Kitchen (642 Leila Ave) | Order Delivery & Take Out Online | SkipTheDishes	FSR	L	Asian
Mama's Noodle House	141 McPhillips St	204 783-4847	https://www.zomato.com/winnipeg-mb/mamas-noodle-house-winnipeg/menu	FSR	L	Asian
Manchu Wok	333 St Mary Ave	204 942-7776	https://www.doordash.com/en-CA/store/manchu-wok-winnipeg-997537	FSR	C	Chinese
Mangkok International Cuisine	1075 Notre Dame Ave	204 772-4256	https://www.zomato.com/winnipeg-mb/mangkok-international-cuisine-winnipeg/menu	FSR	L	Asian
Maque	909 Dorchester Avenue	204 284-3385	Maque | enotecarestaurant	FSR	L	Asian
Marigold	487 ST Mary's Rd	204 233-1453	Microsoft Word - Take Out Menu Outside 2011.doc (wsimg.com)	FSR	C	Chinese
Marion Street Eatery	390 Marion St	204-233-2843	http://marionstreeteatery.com/	FSR	L	Western
Market Burger	645 Corydon Ave	204-505-2510	https://www.marketburgerwpg.com/	FSR	L	Western
Mary Brown's Famous Chicken and Taters	1615 Regent St W	204-667-3430	https://marybrowns.com	QSR	C	Western
Massawa Restaurant	121 Osborne St	204 284-3194	https://www.zomato.com/winnipeg-mb/massawa-restaurant-winnipeg/menu	FSR	L	African
Maxime's Restaurant and Lounge	1131 St Mary's Rd	204 257-1521	Sandwiches & Lighter Fare | Maximes Restaurant	FSR	L	Western
Mayflower Chinese Food	1200 McPhillips St	204 586-8613	Mayflower Chinese Food Delivery - Winnipeg in MB | Main Menu (mayflowerwinnipeg.com)	FSR	L	Chinese
McDonalds	77 Goulet St	204-949-6018	https://www.mcdonalds.com/ca/en-ca.html	QSR	C	Western
MC's Curry Restaurant	13-20, Island shore Blvd	204 927-2150	https://www.skipthedishes.com/mcs-curry	FSR	L	East Indian
Mercadito Latino	570 Unit C Sargent Ave	204 415-2870	Mercadito Latino Restaurant & Market - Mexican Restaurant - Winnipeg, Manitoba - 1 Review - 291 Photos | Facebook	FSR	L	Latin American
Merkato	352 Cumberland Ave	204 947-9802	https://www.zomato.com/winnipeg-mb/merkato-downtown/menu	FSR	L	African
MG Express	988 McPhillips St	204 417-5247	.	QSR	L	Asian
Mikan Sushi	17-2188 McPhillips St	204 888-8466	https://www.zomato.com/winnipeg-mb/mikan-sushi-winnipeg/menu	FSR	L	Japanese
Ming Court Restaurant and Bar	236 Edmonton St	204 949-1087	https://www.mingcourt.ca/	FSR	L	Chinese
Miriwa Chinese Food	1572 St Mary's Rd	204 257-1650	https://miriwa.com/	FSR	L	Chinese
Mitzi's Chicken Finger Restaurant	250 St Mary Ave	204-943-9770	https://www.facebook.com/Mitzis-Chicken-Finger-Restaurant-115673538494068/	FSR	L	Chinese
Momo Japanese and Korean Restaurant	40-2855 Pembina Hwy	204 275-6539	https://www.zomato.com/winnipeg-mb/momo-japanese-korean-winnipeg/menu	FSR	L	Asian
Mona Lisa Ristorante Italiano	1697 Corydon Ave	204 488-3687	Menu - Mona Lisa Ristorante (monalisarestaurant.ca)	FSR	L	Mediterranean
Mongo's Grill	1721 Kenaston Boulevard	204 488-1001	Mongo's Grill » Healthy Food Made Fun	FSR	C	Asian
Montana's	665 Empress St	204-789-9939	https://www.montanas.ca/	FSR	C	Western
Monticchio Restaurant	684 Osborne Street	204 477-4773	https://monticchiorestaurant.com/menu	FSR	L	Mediterranean
Mooshiro	708 Portage Ave	204 237-8744	Mooshiro Japanese Cuisine Delivery in Winnipeg - Delivery Menu - DoorDash	FSR	L	Japanese
Moxie's Grill & Bar	1620 Kenaston Blvd	204-489-1199	https://moxies.com/restaurant-locations/manitoba/winnipeg-kenaston-east	FSR	C	Western
Mr Calzone	1254 Pembina Hwy	204 452-4203	Mr Calzone	QSR	C	Western
Mr. B's Pizza and Chicken	1-1783 Plessis Rd	204 222-6365	Pizza Delivery In Winnipeg: Mr. B's Pizza & Chicken (mrbspizzaandchicken.com)	QSR	L	Western
Mrs. Mikes	286 Tache Ave	204 237-3977	Mrs. Mike's - Burger Restaurant - Winnipeg, Manitoba - 18 Photos | Facebook	QSR	L	Western
Mrs. Vanelli's Fresh Itallian Food	1225 St Mary's Rd	204 257-5126	MENU – Vanellis Restaurants	QSR	C	Mediterranean
Myrna's Café and Catering	831 Sargent Ave	204 772-9262	Myrna's Cafe & Catering - Filipino Restaurant in Winnipeg (business.site)	FSR	L	Asian
Nanking Chinese Food	3-6500 Roblin Blvd	204 895-0845	About (nanking.ca)	FSR	L	Chinese
Naru Sushi	159 Osborne St	204 888-0028	https://www.zomato.com/winnipeg-mb/naru-sushi-winnipeg/menu	FSR	L	Japanese
New Asia	841 Ellice Ave	204 779-8583	https://www.doordash.com/en-CA/store/New-Asia-Chinese-Food-Winnipeg-341626/?&gclid=8eb785250e371297283ae5554b0e6e4d&gclsrc=3p.ds&ignore_splash_experience=true&kclickid=_k_8eb785250e371297283ae5554b0e6e4d_k_&msclkid=8eb785250e371297283ae5554b0e6e4d&utm_adgroup_id=1208363726183505&utm_campaign=CX_CA_SE_SU_BI_ACQ_341XXX_386567998_+NB_ACQ_RESTR_DSARestaurant_EVG_CPAx_XXX_Y0375_EN_EN_X_DOOR_BN_SE_DSA_…	FSR	L	Chinese
New China Kitchen	446 St Anne's Rd	204 253-0713	New China Kitchen (446 St Anne's Rd, Winnipeg, MB R2M 3C8, Canada) | Order Delivery & Take Out Online | SkipTheDishes	FSR	L	Chinese
New Diamond	773 Mountain Ave	204 582-6624	https://www.zomato.com/winnipeg-mb/new-diamond-winnipeg/menu	FSR	L	Chinese
New Golden Inn	1084 Pembina Hwy	204 452-7738	http://www.newgoldeninn.com/menu.php	FSR	L	Chinese
New Hong Kong Chinese Snack House	407 Notre Dame Ave	204 942-5315	New Hong Kong Menu, Menu for New Hong Kong, Downtown, Winnipeg (zomato.com)	FSR	L	Chinese
New Ocean King	1800 Main St	204 338-9333	New Ocean King | Order Online | Winnipeg, MB R2V | Chinese Food Pickup Delivery	FSR	L	Chinese
New York Burgers	1335 Notre Dame Ave	204-772-0965	https://newyorkburgerswpg.com	FSR	L	Western
New York Fries	1485 Portage Ave	204-7754288	https://www.newyorkfries.com/	QSR	C	Western
News Café	237 McDermot Ave	204 421-0682	https://www.winnipegfreepress.com/cafe/menu/	FSR	L	Western
Nhu Quynh Restaurant	609 Ellice Ave	204 786-1182	https://www.zomato.com/winnipeg-mb/nhu-quynh-winnipeg/menu	FSR	L	Asian
Niakwa Pizza	690 Elizabeth Road	204 256-7655	https://www.skipthedishes.com/niakwa-pizza-elizabeth-road	QSR	C	Western
Nick's on Broadway	287 Broadway	204-615-2872	https://nicksonbroadway.ca	FSR	L	Western
Nicolino's	4-2077 Pembina Hwy	204 269-5004	https://www.nicolinosrestaurant.com/menu	FSR	L	Mediterranean
Noodle Express	180 King Street, Unit 107	204 943-9760	Noodle Express - 180 King Street Unit 107, Winnipeg - Full Menu and Reviews (cafecityguide.website)	FSR	L	Chinese
North Garden	6-33 University Crescent	204 275-2591	https://www.northgardenrestaurant.ca/menu	FSR	L	Chinese
North Star Drive In	531 McGregor St	204-589-4003	https://www.northstardrivein.com/	QSR	L	Western
Nuburger	472 Stradbrook Ave	204-888-1001	https://www.ilovenuburger.com/home	QSR	L	Western
Olive Garden	1544 Portage Ave	204 774-9725	https://www.zomato.com/winnipeg-mb/olive-garden-winnipeg/menu	FSR	C	Mediterranean
Olympia Diner	3253 Portage Ave	204-888-8884	https://www.olympiadiner.ca/	FSR	L	Western
Oriental Bowl	179 Osborne St	204 474-1453	Oriental Bowl (orientalbowlrestaurant.com)	FSR	L	Chinese
Oriental Pearl Chinese Food	407 Marion St	204 237-8985	http://www.orientalpearl.ca/bbs/bbs/board.php?bo_table=board1&wr_id=1&page=0	FSR	L	Chinese
Original Joe's	102-530 Kenaston Blvd	204-489-2272	https://www.originaljoes.ca/home/kenaston-place?setCookie=1	FSR	C	Western
Pad Thai	2655 Portage Ave	204 888-9656	https://www.zomato.com/winnipeg-mb/pad-thai-restaurant-winnipeg/menu	FSR	L	Asian
Palatal Stirfry Express	14-2230 McPhillips	204 691-1889	Palatal Stir Fry Express - Home - Winnipeg, Manitoba - Menu, Prices, Restaurant Reviews | Facebook	FSR	C	Asian
Pampango Restaurant	349 Henry Ave	204 947-3148	Pampanga Restaurant & Banquet Hall (349 Henry Ave) | Order Delivery & Take Out Online | SkipTheDishes	FSR	L	Asian
Panda Chinese Restaurant	3512 Roblin Blvd	204 889-7123	Panda Restaurant - Menu	FSR	L	Chinese
Papa Ed's Pizza and More	761 Westminster Ave	204 774-7272		QSR	L	Western
Papa John's Pizza	3-2609 Portage Ave	204 284-7272	Menu - Pizza, Sides, Desserts & More | Papa John's	QSR	C	Western
Pappa's Greek Food and Steak	3318 Roblin Blvd	204 889-5504	pappas greek food & steak winnipeg - Bing images	FSR	L	Mediterranean
Pasquale's Italian Ristorante	109 Marion Street	204 231-1403	Pasquale's Italian Ristorante - Home (pasqualesrest.com)	FSR	L	Mediterranean
Peasant Cookery	283 Bannatyne Ave	204 989-7700	https://peasantcookery.ca/	FSR	L	European
Peking Restaurant	840 Corydon Ave	204 453-2439	http://pekingwpg.ca/	FSR	L	Chinese
Pembina's Pizza Joint	1743 Pembina Hwy	204 421-4210	www.skipthe dishes.com	QSR	L	Western
Pho Binh Minh	819 Sargent Ave	204 505-1505	HOME | phobinhminh (phobinhminhwpg.com)	FSR	L	Asian
Pho Hoang	794 Sargent Avenue	204 415-6893	Pho Hoang: Vietnamese Restaurant	FSR	L	Asian
Pho Kim Tuong	856 Ellice Ave	204 661-888	https://www.phokimtuong.com/	FSR	L	Asian
Pho No. 1	81 Isabel Street	204 943-7449	https://www.skipthedishes.com/pho-no-1	FSR	L	Asian
Pho Que Huong	661 Ellice Ave	204 691-5105	Home - Pho Que Huong (phoquehuongwpg.com)	FSR	L	Asian
Pho Yo	513 B St Mary's Rd	204 615-0234	https://www.zomato.com/winnipeg-mb/pho-yo-st-boniface/menu	FSR	L	Asian
Phoenix Square	1765 Kenaston Blvd unit e	204 615-3338	https://www.phoenixsquarewinnipegmb.com/order/main/sizzling-dish	FSR	L	Chinese
Phuong Nam	883 William Ave	204 783-1339	Phuongnam	FSR	L	Chinese
Piazza de Nardi	1360 Taylor Ave	204 982-9461	Prepared Foods — DE NARDI (piazzadenardi.com)	FSR	L	Mediterranean
Pita Pit	1615 Regent Ave W	204 654-9000	https://www.zomato.com/winnipeg-mb/pita-pit-1-winnipeg/menu	QSR	C	Western
Pizza 204	612 Academy Ave	204 415-1575	https://www.pizza204.ca/	QSR	L	Western
Pizza 21st Century	527 London St	204 222-2999	21stcenturypizza.ca/memu/	QSR	L	Western
Pizza Bite	75 Sherbrooke St	204-775-6700	no website	QSR	L	Western
Pizza Boyz	556 Ellice Ave	204 786-3067	Pizza Boyz (556 Ellice Ave) | Order Delivery & Take Out Online | SkipTheDishes	QSR	L	Western
Pizza Hotline	14-998 Keewatin Street	204 222-2222	Pizza Hotline Online Ordering - Saucy Little Number	QSR	C	Western
Pizza Hut	1925 Portage Avenue	204 953-4154	https://www.pizzahut.ca/	QSR	C	Western
Pizza King	660 Osborne St	204 233-5464	Pizza King | Order Delivery & Pickup Online! (pizza-king.ca)	QSR	L	Western
Pizza Pizza	661 Henderson Hwy	204-957-1111	https://pizzapizza.ca	QSR	C	Western
Pizza Square	40 Stadacona St	204 615-1991	Pizza Square | Order Delivery & Pickup Online! (pizzasquare-wpg.com)	QSR	L	Western
Pizzaland	1765 Main St	204 336-3333	Pizzaland (Portage Avenue) Delivery in Winnipeg - Delivery Menu - DoorDash	QSR	L	Western
Pizzarama Chicken and Fries	826 Main St	204 615-1786	https://pizzaramaca.wordpress.com/	QSR	C	Western
Pizzeria Gusto Ltd	404 Academy Rd	204-944-8786	https://pizzeriagusto.com/	FSR	L	Mediterranean
Plaza Restaurant	412 Union Ave	204 667-6387	https://www.zomato.com/winnipeg-mb/plaza-restaurant-winnipeg/menu	FSR	L	Chinese
Pony Corral Restaurant and Bar	444 St Mary Ave	204-942-4414	https://ponycorral.ca	FSR	L	Western
Pop's Burgers	1866 Ness Ave	204-414-5599	https://popsburgerswinnipeg.com	FSR	L	Western
Prairie Ink Restaurant and Bakery	1120 Grant Ave	204 975-2659	Prairie Ink - Winnipeg - Home (prairieinkrestaurantwinnipeg.com)	FSR	L	Western
Presto Pizza	1824 Main St	204 334-8899	https://www.prestopizzamain.ca/	QSR	C	Western
Promenade Café and Wine	130 Provencher Blvd	204 233-7030	French Restaurant - Promenade Cafe and Wine Winnipeg Restaurant | Promenade Cafe and Wine Winnipeg Restaurant	FSR	L	European
Pronto Pizzeria	669 Sterling Lyon Parkway, Unit 1	204 487-3478	https://pizzeriapronto.ca/menu/	QSR	L	Western
Punjab Sweet House and Restaurant	88 Mandalay Dr	204 633-1600	https://www.zomato.com/winnipeg-mb/punjab-sweet-house-restaurant-winnipeg/menu	FSR	L	East Indian
Qdoba Mexican Grill	1340 Ellice Ave Unit q	204 783-1601	QDOBA Mexican Eats | Mexican Restaurants & Catering	QSR	C	Latin American
Quality Pizza	840 St Mary's Rd	204 777-3901	https://www.qualitypizza.ca/	QSR	L	Western
Quesada Burritos and Tacos	1566 Pembina Hwy	204 475-5401	Menu | Quesada | The Joy of Mex	QSR	C	Latin American
Quiznos Sub	4-3647 Portage Ave	204-885-0500	http://www.quiznos.ca/en/	QSR	C	Western
R Call Hot Pot and Fondue	1480 Pembina Hwy	431 556-0998	R Call- hotpot&fondue - Home - Winnipeg, Manitoba - Menu, Prices, Restaurant Reviews | Facebook	FSR	L	Chinese
Rae's Bistro and Lounge	925 Headmaster Row Unit 9	204-229-0237	https://raesbistro.com	FSR	L	Western
Ramallah Café After Hours	325 Pembina Hy	204 615-5535	https://www.zomato.com/winnipeg-mb/ramallah-cafe-after-hours-osborne-corydon-village/menu	FSR	L	Middle Eastern
Rebel Pizza	9-2188 McPhillips St	204-615-6575	https://rebelpizza.ca	QSR	C	Western
Red Ember Common	1 Forks Market Rd	204 504-9889	MENU | redembercommon	QSR	L	Western
Red Lobster	1540 Portage Ave	204 783-9434	Order Online | Red Lobster Seafood Restaurants	FSR	C	Western
Red Swan Pizza	4-620 Dakota St	204 306-8888	https://redswanpizza-wpg-stvital.brygid.online/zgrid/proc/site/start.jsp	QSR	C	Western
Resto Gare	630 Des Meurons Ave	204 237-7072	Resto Gare - Resto Gare Bistro and Train Bar, Winnipeg Canada	FSR	L	European
Rice Bowl Sushi	641 Sargent Ave	204 779-2777	RICE BOWL RESTAURANT - About (ricebowlwpg.ca)	FSR	L	Japanese
Roblin Grill	6500 Roblin Blvd	204-691-3287	https://roblingrill.ca	FSR	L	Western
Royal Fork Buffet Restaurant	1615 Regent Ave W	204-668-1960	http://www.royalforkwinnipeg.com/index.php	FSR	L	Western
Royal Garden	139 Regent Ave W	204 222-7035	https://www.zomato.com/winnipeg-mb/royal-garden-winnipeg/menu	FSR	L	Chinese
Royal Paan	166 Meadowood Dr	204 615-4040	Royal Paan | Authentic Version of Indian Paan in Brampton	FSR	C	East Indian
Sabai Thai Eatery	1113 Corydon Ave	204 888-6508	https://www.zomato.com/winnipeg-mb/sabai-thai-eatery-winnipeg/menu	FSR	L	Asian
Saddlery on Market	114 Market Ave	204-615-1898	https://saddleryonmarket.com	FSR	L	Western
Saffron's Restaurant	681 Corydon Ave	204-284-2602	https://www.saffronrestaurantwinnipeg.com/	FSR	L	Mediterranean
Salisbury House	3315 Portage Ave	204-889-3156	https://www.salisburyhouse.ca/	FSR	L	Western
Sam Po Dim Sum Restaurant	277 Rupert Ave	204 691-1213	intro | Mysite (wixsite.com)	FSR	L	Chinese
Samosa Crown Sweets and Restaurant	6-1030 Keewatin St	204 694-2400	https://www.zomato.com/winnipeg-mb/samosa-crown-sweets-restaurant-winnipeg/menu	FSR	L	East Indian
Santa Ana Pizzeria and Bistro	1631 St. Mary's Road	204 415-1440	http://www.santaanabistro.ca/	FSR	L	Western
Santa Lucia Pizza	108 Regent Ave East	204-888-5555	http://www.santaluciapizza.com/108-regent-ave-east/	FSR	L	Western
Santorini restaurant	1839 Portage Ave	204 888-6904	https://www.zomato.com/winnipeg-mb/santorini-restaurant-catering-winnipeg/menu	FSR	L	Mediterranean
Saperavi	709 Corydon Ave	204 416-3996	MENU / Restaurant SAPERAVI (Winnipeg)	FSR	L	Middle Eastern
Sargent Taco Shop	698 Sargent Ave	204 505-1121	STS-GENERAL-MENU-.pdf (sargent-tacoshop.com)	QSR	L	Latin American
Sato Sushi	160 A St Anne's	204 254-2525	https://www.zomato.com/winnipeg-mb/sato-sushi-st-vital/menu	FSR	L	Japanese
Sei Sushi	2105 Portage Ave	204 415-7770	https://www.zomato.com/winnipeg-mb/sei-sushi-winnipeg/menu	FSR	L	Japanese
Seine River Café	390 Provencher Blvd	204-237-4864	https://seinerivercafe.com	FSR	L	Western
SFC Pizzeria	120 Salter St	204 505-3843	https://sfcpizzeria.ca/	QSR	L	Western
Shaba Thai Cuisine	561 Portage Ave	204 415-7277	Shaba Thai Cuisine - Shawarma House (561 Portage Ave) | Order Delivery & Take Out Online | SkipTheDishes	FSR	L	Asian
Shagan Sweets and Restaurant	5-836 McLeod Ave	204 661-2222	https://www.facebook.com/shagunsweetswpg/photos/pb.746807015382988.-2207520000../3655144517882542/?type=3&theater	FSR	L	East Indian
Shark Club Sports Bar & Grill	233 Hargrave St.	204-942-7400	https://www.sharkclub.com/location/winnipeg/	FSR	C	Western
Shawarma Express	393 Portage Ave	204 505-7736	https://www.shawarma-xpress.com/	QSR	L	Middle Eastern
Shawarma Khan	2589 Pembina Hwy	204 615-6006	Shawarma Khan Winnipeg’s Choice for Middle Eastern Cuisine | Winnipeg's Healthiest Fast Food Joint	QSR	L	Middle Eastern
Shorty's Pizza	53 Maryland Street	204 779-7968	https://www.shortyspizza.ca/menu-winnipeg	QSR	L	Western
Siam Thai	587 St Anne's Rd	204 254-7765	https://www.zomato.com/winnipeg-mb/siam-thai-winnipeg/menu	FSR	L	Asian
Signature Pizza and Salads	A-5120 Roblin Blvd	204 837-1234	https://signaturepizza.ca/wp-content/uploads/2020/04/Signature-Menu-April-2020.pdf	QSR	L	Western
Silver Heights Restaurant and Lounge	2169 Portage Ave	204-889-7246	https://silverheightsrestaurant.ca	FSR	L	Western
Simon's Steaks	1 Forks Market Rd	204 691-8939	https://www.simonssteaks.com/	QSR	L	Western
Singyun Restaurant	150 Provencher Blvd	204 231-4054	https://www.ubereats.com/ca/winnipeg/food-delivery/singyun-restaurant/O3JwG85FRniHLAGW98KajA	FSR	L	Chinese
Sizzling Dhaba	628 St Anne's Rd	204 663-4222	https://www.skipthedishes.com/sizzling-dhaba?gclid=EAIaIQobChMI6ou53c3t8gIVg5-zCh00vAlpEAAYASAAEgImpfD_BwE&gclsrc=aw.ds	FSR	L	East Indian
Slices Pizza	1329 Portage Ave	204 786-3434	https://www.slicespizza.com/portage-location/	QSR	L	Western
Smith	75 Forks Market Rd	204-944-2445	https://smithrestaurant.ca	FSR	L	Western
Smitty's	580 Pembina Hwy	204-261-1005	https://rrc.ca/smittys/	FSR	C	Western
Smoke's Poutinerie	400-855 Regent Ave W	204-255-2873	https://smokespoutinerie.com/store/smokes-poutinerie-winnipeg-regent/	QSR	C	Western
Sonix Bar and Grill	423 McMillan Avenue	204 505-5669	SONIX BAR & GRILL - Home - Winnipeg, Manitoba - Menu, Prices, Restaurant Reviews | Facebook	FSR	L	Western
Sorrento's	529 Ellice Avenue	204 774-9892	https://sorrentosonellice.com/	FSR	L	Mediterranean
Sous Sol	22-222 Osborne St S	no number	menu.pdf (soussolosborne.com)	FSR	L	European
South Ocean Restaurant	141 Scurfield Blvd	204 489-6661	South Ocean Restaurant Winnipeg	FSR	L	Chinese
Southdale Village Family Restaurant	35 Lakewood Blvd	204-254-7039	https://southalwinnipeg.com	FSR	L	Western
Southern Spices	754 St Mary'as Rd	204-615-2727	https://southernspicesrestaurant.com/	FSR	L	East Indian
Southland	2855 Pembina Hwy	204 261-3510	Southland Restaurant - Richmond W Plaza 2855 Pembina Highway, Suite 20, Winnipeg - Full Menu and Reviews (mybistro.online)	FSR	L	Chinese
Spanky's Pizza	1111 Munroe Avenue	204 669-2887	Home - Spanky's Pizza (spankyspizzawinnipeg.com)	QSR	L	Western
Spicy Noodle House	102-99 Osborne St	204 287-2388	https://www.zomato.com/winnipeg-mb/spicy-noodle-house-winnipeg/menu	FSR	L	Chinese
Spring Roll Restautant	1142 Notre Dame Ave	204 783-7761	https://www.zomato.com/winnipeg-mb/spring-roll-restaurant-winnipeg/menu	FSR	L	Chinese
State and Main Kitchen and Bar	1555 Regent Ave W	204-505-1555	https://stateandmain.ca	FSR	C	Western
Stella's	1463 Pembina Hwy	204-275-2001	https://stellas.ca	FSR	L	Western
Steve's Bistro	3123 Portage Ave	204 831-5531	Steves BIstro	FSR	L	Mediterranean
Subway	1055 McPhillips St	204-940-5560	https://order.subway.com/en-ca/restaurant/11998/menu?utm_source=yext-other&utm_medium=local&utm_term=acq&utm_content=11998&utm_campaign=evergreen-2020&y_source=1_MTQ5MTkzNDgtNjAxLWxvY2F0aW9uLm1lbnVfdXJs	QSR	C	Western
Sukhothai	191 Osborne St	204 633-6907	Home - Sukhothai (sukhothaiwpg.com)	FSR	L	Asian
Sultan's Shawarma	540 Ellice Ave	204 504-8989	Sultan's Shawarma - 1 Photo - Middle Eastern Restaurant - 540, Ellice Ave., Winnipeg, MB, Canada R3B 1Z4 (facebook.com)	FSR	L	Middle Eastern
Summer Palace Chinese Restaurant	1755 Pembina Hwy	204 261-9241	https://www.summerpalacewinnipeg.com/	FSR	L	Chinese
Sun Chiu Kee North China Restaurant	519 London St	204 667-1282	https://www.zomato.com/winnipeg-mb/sun-chiu-kee-north-china-restaurant-winnipeg/menu	FSR	L	Chinese
Sun Fortune Restaurant	2077 Pembina Highway, Suite 15	204 269-6868	Sun Fortune Restaurant | Hong Kong Style Chinese Food	FSR	L	Chinese
Sunshine Chinese Restaurant	635 Corydon Ave	204 615-2615	https://winnipegsunshine.com/	FSR	L	Chinese
Super Boy's Restaurant	1480 Main St	204-589-8437	http://superboys.ca/	QSR	L	Western
Super Deluxe Pizzeria	4-433 River Avenue	204 475-4513	Super Deluxe Pizzeria	FSR	L	Western
Supreme Ice Cream	1279 Jefferson Ave	204 633-3771	https://supreme-ice-cream-shoppe-gelati.business.site/#gallery	FSR	L	Asian
Sushi Academy	545 Academy Rd	204 487-1872	https://sushiacademywpg.com/	FSR	L	Japanese
Sushi Ai	4 - 680 St. Annes Rd	204 415-5445	https://www.zomato.com/winnipeg-mb/sushi-ai-st-vital/menu	FSR	L	Japanese
Sushi Cushi	1045 St James St	204 772-9257	https://sushicushi.com/menu	FSR	L	Japanese
Sushi Daruma	1128 Henderson Highway,Unit 34	204 415-1011	https://sushidarumawinnipeg.com/menu/	FSR	L	Japanese
Sushi Delight	1 Keewatin St	204 697-0152	https://www.zomato.com/winnipeg-mb/sushi-delight-winnipeg/menu	FSR	L	Japanese
Sushi Gen U of W	101-500 Portage Ave	204 885-7888	https://www.zomato.com/winnipeg-mb/sushi-gen-winnipeg/menu	FSR	L	Japanese
Sushi Gozen	1225 St. Mary's Rd	204 254-8247	Sushi Gozen | Order Delivery & Pickup Online! (sushi-gozen.com)	FSR	L	Japanese
Sushi Hon	120-1570 Kenaston Blvd	204 487-1120	Contact | Sushi Hon	FSR	L	Japanese
Sushi Jet	3-2425 Pembina Hwy	204 339-7888	Home - Sushi Jet (sushijetwinnipeg.com)	FSR	L	Japanese
Sushi Kuni	111-131 Provencher Blvd	204 231-3553	Home - Sushi Kuni (sushikuniwinnipeg.com)	FSR	L	Japanese
Sushi Maru	3421 Portage Ave	204 774-6278	Home - Sushi Maru (sushimaruwpg.com)	FSR	L	Japanese
Sushi N	726 Saint Anne's Road	204 254-4647	Sushi N - Finest Japanese Food (sushinwinnipeg.ca)	FSR	L	Japanese
Sushi Plus	12-2136 McPhillips St	204 697-3721	https://www.zomato.com/winnipeg-mb/sushi-plus-winnipeg/menu	FSR	L	Japanese
Sushi Ro	6500 Roblin Boulevard	204 421-9120	https://www.zomato.com/winnipeg-mb/sushi-ro-charleswood/menu	FSR	L	Japanese
Sushi Terrace	106 Browning Boulevard	204 505-1644	Home - Sushi Terrace	FSR	L	Japanese
Sushi Ya	659 Corydon Ave	204 452-3916	Home - Sushi Ya (sushiyawpg.com)	FSR	L	Japanese
Swiss Chalet Rotisserie and Grill	1663 Kenaston Blvd	204-487-0750	https://swisschalet.com	FSR	C	Western
T. H. Dang	1425 Pembina Hwy	204 415-5588	https://www.zomato.com/winnipeg-mb/t-h-dang-restaurant-winnipeg	FSR	L	Chinese
Ta. Ke Sushi	2-1235 Pembina Hwy	204 284-0028	Winnipeg Sushi | Ta.Ke Sushi | Sushi (takesushiwpg.com)	FSR	L	Japanese
Taco Del Mar	1670 Kenaston Blvd	204 489-5027	Taco Del Mar: Menu	QSR	C	Latin American
Taco Time	166-393 Portage Ave	204 956-5676	MENU AND NUTRITION | TacoTime Canada	QSR	C	Latin American
Tandoor House and Commissary	1-998 Keewatin St	204 779-6666	http://ww6.tandoorhouse.ca/	FSR	L	East Indian
Tang Dynasty Chinese Restaurant	730 St. Anne's Road	204 888-6661	https://www.facebook.com/Tang-Dynasty-Chinese-Restaurant-Winnipeg-174214096271378/	FSR	L	Chinese
Tapp's Neighbourhood Pub	1105 St Mary's Rd	204-256-4315		FSR	L	Western
Taste of Mediterranean	244 Kennedy St	204 942-2304	Taste of Mediterranean (244 Kennedy St) | Order Delivery & Take Out Online | SkipTheDishes	QSR	C	Mediterranean
Taste of Sri Lanka	1 Forks Market Rd	204 957-0177	https://www.theforks.com/eat-and-drink/dine/taste-of-sri-lanka	QSR	L	East Indian
Tasty Chinese Cuisine	129 Regent Ave W	204 222-3245	Tasty Chinese Cuisine | Order Online | Winnipeg, MB R2C | Chinese Food Pickup Delivery	FSR	L	Chinese
Tavern United	345 Graham Ave	204-944-0022	https://tavernunited.com	FSR	C	Western
Taverna Rodos restaurant and Lounge	5114 Roblin Blvd	204 615-2232	Dinner | Taverna Rodos	FSR	L	Mediterranean
Tegaru Restaurant	12-850 Keewatin St	204 632-6331	Tegaru Restaurant - Home - Winnipeg, Manitoba - Menu, Prices, Restaurant Reviews | Facebook	FSR	L	Chinese
Tehran Market and Café	8-1875 Pembina Hwy	204 783-4726	Menus | Tehrancafe | Manitoba	FSR	L	Middle Eastern
Thai Bochi Restaurant (Kyu Bochi)	870 Logan Ave	204 832-7192	Kyu Bochi | Order Delivery & Pickup Online! (kyu-bochi.com)	FSR	L	Asian
Thai Express	660 Sterling Lyon Pky	204 453-4551	https://thaiexpress.ca/locations/	QSR	C	Asian
Thanh Huong Restaurant	534 Sargent Ave	204 774-8888	https://www.zomato.com/winnipeg-mb/thanh-huong-restaurant-winnipeg/menu	FSR	L	Chinese
Thanh Vi Restaurant	100 305 McPhillips St	204 772-3010	https://www.zomato.com/winnipeg-mb/thanh-vi-winnipeg/menu	FSR	L	Asian
The Burger Factory	16-1600 Regent Ave W	204-668-6881		QSR	L	Western
The Burger Place	1909 Portage Ave	204-831-7967	https://theburgerplace.ca/	QSR	L	Western
The Canadian Brewhouse	1715 Kenaston Blvd	204-489-3765	https://thecanadianbrewhouse.com	FSR	C	Western
The Captain's Table	1823 Portage Ave	204-837-3474	https://captainstablewinnipeg.com	FSR	L	Western
The Diner's Grill	405 Turenne St	204-257-7427	https://thedinersgrill.com	FSR	L	Western
The Don Restaurant	2-120 Donald St	204 947-6644	Restaurant | The Don Restaurant | Winnipeg downtown	FSR	L	Western
The Elephant and Castle	350 St Mary Ave	204-942-5555	https://www.elephantcastle.com	FSR	C	European
The Elm Pizzeria and Café	163 Henderson Hwy	204 669-8855	https://www.skipthedishes.com/the-elm-pizzeria-and-café	QSR	L	Western
The Frenchway	238 Lilac St	204 421-9002	http://www.frenchway.ca/menu2	QSR	L	European
The Greek Market	1440 Corydon Ave	204 488-6161	takeout-menu-combos (greekmarket.ca)	QSR	L	Mediterranean
The Grove Pub and Restaurant	164 Stafford St	204-415-3262	https://the-grove.ca	FSR	L	Western
The Keg Steakhouse & Bar	2034 McGillvray Blvd	204-477-3500	http://www.kegsteakhouse.com/en	FSR	C	Western
The Merchant Kitchen	314 Donald St	204 615-2278	https://themerchantkitchen.com/pages/delivery-menu	FSR	L	Asian
The Mitchell Block Restaurant and Lounge	173 McDermot	204-949-9032	https://www.opentable.ca/r/the-mitchell-block-winnipeg	FSR	L	Western
The Oakwood Bistro	660 Osborne St	204 475-4250	The Oakwood Bistro - Restaurant - Cafe | (oakwoodcafe.ca)	FSR	L	Western
The Old Spaghetti Factory	110-25 Forks Market Rd	204 957-1391	http://www.oldspaghettifactory.ca/locations/winnipeg	FSR	C	Mediterranean
The Original Pancake House	1 Forks Market Rd	204-947-5077	https://originalpancakehouse.ca	FSR	L	Western
The Pizza Oven	1215 Henderson Hwy	204 949-3000	Order Online | The Pizza Oven	QSR	L	Western
The Riverside Tap and Table	531 St Mary's RD	204 231-1463	https://theriversidewinnipeg.com/menu/	FSR	L	Western
The Tallest Poppy	103 Sherbrooke St	204-219-8777	https://thetallestpoppy.com	FSR	L	Western
The Thirsty Duck Café	Unit K 359 Johnson Ave W	204 661-3802	https://www.zomato.com/winnipeg-mb/the-thirsty-duck-restaurant-elmwood/menu	FSR	L	Chinese
The Toad in the Hole Pub and Eatery	155 Osborne St	204-284-7201	https://thetoadpubwinnipeg.com	FSR	L	Western
The Wood Tavern	112 Marion St	204 233-4475	https://thewoodtavern.com/menu/	FSR	L	Western
Thida's Thai Restaurant	78 Donald Street	204 942-2639	Thida's Thai Restaurant	FSR	L	Asian
Thirsty Lion Tavern	525 Dale Blvd	204-895-8200	https://thethirstylion.ca	FSR	L	Western
Thunderbird	1970 McPhillips	204-338-9309	https://thunderbirdrestaurantwpg.com	FSR	L	Western
Timmy Tom's Pizzeria	1-1290 Kenaston Blvd	204 666-2337	https://www.tcb.beer/pages/menu	FSR	L	Western
Tipsy Cow	285 Portage Ave	204-944-8928	https://tipsycowwpg.com	FSR	L	Western
Tokyo Sushi	3140 Portage Avenue	204 889-9700	Tokyo Sushi (3140 Portage Avenue, Winnipeg, MB, Canada) | Order Delivery & Take Out Online | SkipTheDishes	FSR	L	Japanese
Tom Yum Thai Restaurant	233 Regent Avenue W	204 414-9144	Tom Yum Thai Restaurant | Order Delivery & Pickup Online! (tom-yum-thai.com)	FSR	L	Asian
Tommy's Pizzeria	842 Corydon Ave	204 219-7499	https://www.tommys.pizza/menu-1	FSR	L	Western
Tony's Master of Pizza	1110 Pembina Hwy	204 452-9703	https://www.tonysmasterofpizza.com/tonys-menu	QSR	L	Western
Toy Sun Chinese Restaurant	1133 Henderson Hwy	204 339-0068	https://www.zomato.com/winnipeg-mb/toy-sun-restaurant-winnipeg/menu	FSR	L	Chinese
Tre Visi Café	926 Grosvenor Ave	204 475-4447	Tre Visi Cafe – A taste of Italy in Winnipeg (926 Grosvenor)	FSR	L	Mediterranean
Tropikis	878 Ellice Ave	204 788-4733	https://www.zomato.com/winnipeg-mb/tropikis-winnipeg/menu	FSR	L	Latin American
Tuxedo Village Family Restaurant	2090 Corydon Ave	204 897-6565	Tuxedo Village Family Restaurant: Best Greek Restaurant in Winnipeg	FSR	L	Mediterranean
Two Kelly's Café	3-81 Garry St	204 942-4020	https://2kellyscafe.ca/	FSR	L	Western
Umi Sushi	1659 Kenaston Blvd	204 489-3118	https://www.umisushiwpg.ca/menus	FSR	L	Japanese
Uncle Z Charlie	644 McPhillips St	204 306-6500	https://www.ubereats.com/ca/store/uncle-z-charlie/1ffEoQl9QCmew1EllA_o6w/52cf794e-7cbf-471c-9a8d-fddd8d2a09e2	QSR	L	Western
Underdogs	2609 Portage Ave	204-615-6104	https://underdogswinnipeg.com	FSR	L	Western
Utage Maple Sushi	1198 Jefferson Ave	204 221-3320	Utage Maple Sushi (1198 Jefferson Avenue) | Order Delivery & Take Out Online | SkipTheDishes	FSR	L	Japanese
Vanxai's Restaurant	79 Street Anne's Road	204 996-9994	Vanxai's Restaurant - Thai & Laotian Cuisine in the Heart of St. Vital (business.site)	FSR	L	Asian
Variety Taste	613 Sargent Ave	204 774-7070	Variety Taste Delivery in Winnipeg - Delivery Menu - DoorDash	QSR	L	East Indian
Vera Pizzeria E Bevande	670 Osborne St S	204 222-6306	https://www.zomato.com/winnipeg-mb/vera-pizzeria-e-bevande-osborne-corydon-village/menu	FSR	L	Mediterranean
Vern's Pizza	2-1200 McPhillips St	204 668-3767	https://www.zomato.com/winnipeg-mb/verns-pizza-winnipeg	QSR	L	Western
Vi-Ann Restaurant	1020 Notre Dame Ave	204 505-8823	https://www.zomato.com/winnipeg-mb/vi-ann-restaurant-winnipeg/menu	FSR	L	Asian
Victoria Seafood	1086 St. Mary's Rd	204 255-0665	https://www.zomato.com/winnipeg-mb/victoria-seafood-winnipeg/menu	FSR	L	Chinese
Vieno do Costelo	857 Sargent Ave	204 415-4615	https://www.zomato.com/winnipeg-mb/viena-do-castelo-west-end/menu	FSR	L	European
Vientiane Restaurant	12-208 Marion St	204 235-1576	Menus for Vientiane Restaurant - Winnipeg - SinglePlatform	FSR	L	Asian
Vinh Long Vietnamese	33-360 Main St	204 944-9986		QSR	L	Asian
Viva Restaurant	1-505 Sargent Ave	204 772-3167	https://www.skipthedishes.com/viva-restaurant-sargent/	FSR	L	Asian
VJ's Drive-In	170 Main St	204-943-2655		QSR	L	Western
Wako Sushi Cafe	875 Corydon Ave	204 339-7777	Home - Wako Sushi (wakosushiwpg.com)	FSR	L	Japanese
Wakoya Sushi	1-167 Osborne St	204 783-7777	Home - Wakoya Sushi	FSR	L	Japanese
Wanabees Diner	639 Broadway	204-772-6969	https://www.facebook.com/WannaBeesDiner/	FSR	L	Western
Wasabi Sushi	588 Broadway	204 779-8183	Wasabigroup	FSR	L	Japanese
Watt Street Bistro	710 Watt Street, Unit 3	204 221-9830	Watt Street Bistro - The Best Vietnamese Restaurant in Winnipeg	FSR	L	Asian
Watta Sushi	837 Sherbrooke St	204 774-7777	https://www.zomato.com/winnipeg-mb/watta-sushi-winnipeg/menu	FSR	L	Japanese
Wendy's	1609 Kenaston Blvd	204-489-4051	https://locations.wendys.com/canada/mb/winnipeg/1609-kenaston-boulevard	QSR	C	Western
White Star Diner	258 Kennedy St	204-947-6930	https://www.whitestardiner.ca/contact/	FSR	L	Western
White Top Drive In	409 Manitoba Ave	204-589-4419	https://b.zmtcdn.com/data/menus/300/16672300/d6d2d52668fcfec287f8e706303d76f8.jpg?output-format=webp	QSR	L	Western
Wild Wing	2589 Pembina Ave	204-691-9464	https://www.wildwingrestaurants.com/	FSR	C	Western
Will's Tasty Food	201 Melrose Avenue East	204 479-9314	Home - Will's Tasty Food	QSR	L	Western
Wing's Restaurant	710 Watt Street	204 663-2633	https://www.skipthedishes.com/wings-restaurant/	FSR	L	Chinese
Winter Garden Restaurant	Garden City Place, 2211 McPhillips St	204 586-8145	Winter Garden Restaurant | Winnipeg Chinese Restaurant (wgcr.ca)	FSR	L	Chinese
Wok Box	170-1580 Kenaston Blvd	204 415-1840	https://wokbox.ca/menu	QSR	C	Chinese
Wok House Restaurant	1027-1029 McGregor Street	204 339-2644	Wokhouse Restaurant	FSR	L	Chinese
Wok N Roll Chinese Restaurant	6-836 McLeod Ave	204 668-2334	https://www.zomato.com/winnipeg-mb/wok-n-roll-chinese-restaurant-winnipeg	FSR	L	Chinese
X Cues Billiards and Café	551 Sargent Ave	204 783-4137	Cafe / Events Centre / X-Cues' (wixsite.com)	FSR	L	Mediterranean
Yan Yan Chinese Food Restaurant	3166 Portage Ave	204 831-1374	Yan Yan Chinese Food Restaurant 204.831.1374 – Winnipeg's Authentic Cantonese Food (yanyanrestaurant.ca)	FSR	L	Chinese
Yellow Dog Tavern	386 Donald St	204-775-6676		FSR	L	Chinese
Ye's Buffet	616 Saint James Street,	204 896-6666	Yes Buffet (yes-restaurants.com)	FSR	C	Asian
Yougot Chinese Restaurant	1521 Pembina Hwy	204 284-6618	Yougot Chinese Restaurant - 1521 Pembina Highway, Winnipeg - Full Menu and Reviews (cafecityguide.website)	FSR	L	Chinese
Yujiro Japanese Rsetaurant	1822 Grant Ave	204 489-9254	Yujiro Japanese Restaurant (yujirowinnipeg.com)	FSR	L	Japanese
Za Pizza Bistro	C-2360 Main St	204-615-7035	http://www.zapizzabistro.com/	QSR	C	Western
Zax Drive Inn	290 Henderson Hwy	204-654-4664		QSR	L	Western
Zee Pizza	1438 Logan Ave	204 415-7885	https://www.zee-pizza.com/	QSR	L	Western
